# Supplementary material for: How Do Care Partners of People with Rare Dementia Use Language in Online Peer Support Groups? A Quantitative Text Analysis Study
Source: Healthcare (Basel). 2024 Jan 25;12(3):313. doi: 10.3390/healthcare12030313 (PMC10855301; doi:10.3390/healthcare12030313)
Supplement: Supplementary file 1 [file healthcare-12-00313-s001.zip]

Archive with 1 entries (1 files):
- healthcare-2762550-supplementary.xlsx
