# Supplementary material for: How Do Care Partners of People with Rare Dementia Use Language in Online Peer Support Groups? A Quantitative Text Analysis Study
Source: Healthcare (Basel). 2024 Jan 25;12(3):313. doi: 10.3390/healthcare12030313 (PMC10855301; doi:10.3390/healthcare12030313)
Supplement: Supplementary file 1 [file healthcare-12-00313-s001.zip › healthcare-2762550-supplementary.xlsx]

## Sheet: Content
Table S1	Comparison of LIWC variables for individual transcripts versus Natural Speech - All contributions
Table S2	Comparison of LIWC variables for individual transcripts versus Natural Speech - Semi-structured session only
Table S3	Comparison of LIWC variables for individual transcripts versus Natural Speech - Unstructured sessions only

## Sheet: Table S1 - All
Table S1	Comparison of LIWC variables for individual transcripts versus Natural Speech - All contributions
LIWC Variables	Natural speech (LIWC) Mean	All Combined : G1, G2, Continuing
		All					Facilitator					Participant
	Mean	Mean	Std	t Score	p-value	Cohen's d	Mean	Std	t Score	p-value	Cohen's d	Mean	Std	t Score	p-value	Cohen's d
WC	794.17	9258.29	830.43	38.1367	9.9164e-15	10.1925	2507.29	1262.95	5.07535	0.000212752	1.35644	6751	1150.57	19.3716	5.6801e-11	5.17729
SUMMARY VARIABLES
Clout	56.27	64.59	8.08	3.8528	0.00199692	1.0297	80.93	5.58	16.5357	4.12437e-10	4.41935	58.61	7.88	1.1111	0.286653	0.296954
Analytic	18.43	25.67	9.4	2.88187	0.0128472	0.770213	27.85	9.59	3.67533	0.00279868	0.982273	24.81	10.61	2.24993	0.0424128	0.60132
Authentic	61.32	52.96	9.6	-3.25836	0.00622723	-0.870833	44.24	6.35	-10.0642	1.67045e-07	-2.68976	55.77	10.35	-2.0064	0.0660788	-0.536232
Tone	79.29	54.02	7.99	-11.8338	2.46996e-08	-3.1627	67.49	11.79	-3.74483	0.00245148	-1.00085	48.12	8.14	-14.3277	2.42742e-09	-3.82924
PERSONAL PRONOUNS
i	7.03	4.48	1.1	-8.67384	9.1264e-07	-2.31818	2.47	0.37	-46.1134	8.53975e-16	-12.3243	5.19	1.11	-6.20239	3.20661e-05	-1.65766
you	4.04	2.61	0.52	-10.2896	1.29069e-07	-2.75	4.97	0.52	6.69181	1.4892e-05	1.78846	1.77	0.63	-13.4818	5.11042e-09	-3.60317
shehe	0.77	1.88	0.72	5.76839	6.50771e-05	1.54167	0.25	0.25	-7.78265	3.0193e-06	-2.08	2.51	1	6.51048	1.97109e-05	1.74
we	0.87	1.64	0.58	4.96737	0.000257389	1.32759	1.84	0.74	4.9046	0.000287729	1.31081	1.55	0.55	4.62605	0.000474696	1.23636
they	0.65	0.78	0.28	1.7372	0.105969	0.464286	0.52	0.26	-1.87083	0.084046	-0.5	0.84	0.33	2.15429	0.0505588	0.575758
TENSE FOCUS
focuspresent	15.28	14.18	2.21	-1.86236	0.0853031	-0.497738	14.13	2.23	-1.92955	0.0757773	-0.515695	14.19	2.51	-1.62486	0.128178	-0.434263
focuspast	3.78	4.28	0.99	1.88973	0.0813	0.505051	3.13	0.87	-2.79549	0.01516	-0.747126	4.73	1.06	3.35337	0.00518697	0.896226
focusfuture	1.45	1.78	0.48	2.57239	0.0231886	0.6875	1.84	0.66	2.21098	0.0455688	0.590909	1.76	0.57	2.03494	0.0627772	0.54386
AFFECTIVE PROCESSES
affect	6.54	4.7	0.38	-18.1175	1.31713e-10	-4.84211	5.56	0.82	-4.47174	0.000629027	-1.19512	4.44	0.49	-16.0357	6.04164e-10	-4.28571
posemo	5.31	3.25	0.42	-18.3519	1.12096e-10	-4.90476	4.34	0.78	-4.65309	0.000451986	-1.24359	2.87	0.46	-19.8471	4.18454e-11	-5.30435
negemo	1.19	1.4	0.28	2.80624	0.0148512	0.75	1.17	0.49	-0.152721	0.880963	-0.0408163	1.51	0.3	3.9911	0.00153763	1.06667
anx	0.14	0.3	0.1	5.98665	4.54378e-05	1.6	0.24	0.19	1.96929	0.0706099	0.526316	0.3	0.1	5.98665	4.54378e-05	1.6
anger	0.36	0.17	0.11	-6.46286	2.12326e-05	-1.72727	0.16	0.16	-4.67707	0.000432783	-1.25	0.18	0.09	-7.48331	4.60848e-06	-2
sad	0.23	0.37	0.11	4.76211	0.000371258	1.27273	0.46	0.44	1.95587	0.0723186	0.522727	0.4	0.14	4.54344	0.000551706	1.21429
COGNITIVE PROCESSES
cogproc	12.27	15.3	1.09	10.4011	1.13788e-07	2.77982	17.14	1.8	10.1233	1.56055e-07	2.70556	14.56	1.15	7.45078	4.82847e-06	1.9913
insight	2.46	3.23	0.48	6.00224	4.4298e-05	1.60417	3.6	0.35	12.1871	1.73541e-08	3.25714	3.06	0.55	4.08181	0.00129661	1.09091
cause	1.45	1.82	0.32	4.32629	0.000822257	1.15625	1.88	0.58	2.77399	0.0157967	0.741379	1.76	0.29	3.9997	0.00151293	1.06897
tentat	3.06	3.98	0.46	7.48331	4.60848e-06	2	5.39	0.49	17.792	1.65307e-10	4.7551	3.51	0.52	3.23797	0.00647644	0.865385
PERSONAL CONCERNS AND MOTIVATIONS
drives	6.39	7.15	0.83	3.4261	0.00451046	0.915663	7.6	1.08	4.19204	0.00105509	1.12037	7.02	0.77	3.06136	0.00909896	0.818182
affiliation	2.06	2.86	0.85	3.52156	0.00375557	0.941176	3.71	1.15	5.36846	0.000127872	1.43478	2.54	0.71	2.52957	0.0251453	0.676056
work	2.87	1.37	0.36	-15.5902	8.56765e-10	-4.16667	1.28	0.39	-15.2544	1.12161e-09	-4.07692	1.38	0.38	-14.6712	1.81404e-09	-3.92105
home	0.34	0.43	0.22	1.53068	0.149814	0.409091	0.14	0.09	-8.31479	1.46186e-06	-2.22222	0.52	0.24	2.80624	0.0148512	0.75
health	0.38	0.77	0.34	4.2919	0.000876327	1.14706	0.27	0.18	-2.28657	0.0396338	-0.611111	0.95	0.44	4.84715	0.000318772	1.29545

## Sheet: Table S2 - G1G2
Table S2	Comparison of LIWC variables for individual transcripts versus Natural Speech - Semi-structured session only
	Natural speech (LIWC) Mean	G1, G2
LIWC Variables		All					Facilitator					Participant
	Mean	Mean	Std	t Score	p-value	Cohen's d	Mean	Std	t Score	p-value	Cohen's d	Mean	Std	t Score	p-value	Cohen's d
WC	794.17	9511.5	941.14	34.6572	3.40079e-14	9.26252	3402.88	831.74	11.7355	2.72892e-08	3.13645	6108.63	904.57	21.9827	1.14883e-11	5.87512
SUMMARY VARIABLES
Clout	56.27	67.41	8.58	4.85805	0.000312625	1.29837	83.09	5.28	19.0059	7.21996e-11	5.07955	59.02	9.42	1.09231	0.294527	0.291932
Analytic	18.43	30.15	9.24	4.74591	0.000382234	1.2684	32.88	8.45	6.39846	2.34908e-05	1.71006	28.88	11.74	3.33052	0.00541998	0.890119
Authentic	61.32	48.52	8.42	-5.68803	7.44037e-05	-1.52019	41.82	6.89	-10.5896	9.2195e-08	2.83019	52.15	10.31	-3.32793	0.00544702	0.889428
Tone	79.29	54.46	9.22	-10.0765	1.64686e-07	-2.69306	68.84	15.11	-2.58771	0.0225249	0.691595	45.89	7.4	-16.888	3.17157e-10	4.51351
PERSONAL PRONOUNS
i	7.03	4.15	0.73	-14.7616	1.68194e-09	-3.94521	2.29	0.23	-77.1107	1.09399e-18	20.6087	5.14	0.89	-7.94577	2.40887e-06	2.1236
you	4.04	2.77	0.46	-10.3302	1.23259e-07	-2.76087	4.8	0.5	5.68732	7.44922e-05	1.52	1.67	0.62	-14.3028	2.47983e-09	3.82258
shehe	0.77	1.71	0.77	4.56774	0.000527797	1.22078	0.2	0.23	-9.2728	4.2889e-07	2.47826	2.57	1.17	5.7564	6.63871e-05	1.53846
we	0.87	1.6	0.64	4.26783	0.000916348	1.14063	1.85	0.87	4.21474	0.0010114	1.12644	1.45	0.52	4.17339	0.00109245	1.11538
they	0.65	0.73	0.21	1.42539	0.17761	0.380952	0.62	0.25	-0.448999	0.660826	0.12	0.77	0.25	1.796	0.0957611	0.48
TENSE FOCUS
focuspresent	15.28	13.26	2.33	-3.24384	0.00640371	-0.866953	12.82	1.86	-4.94864	0.000266077	1.32258	13.37	2.84	-2.5164	0.0257788	0.672535
focuspast	3.78	3.63	0.52	-1.07932	0.300062	-0.288462	2.75	0.71	-5.42804	0.000115469	1.4507	4.18	0.89	1.68164	0.116489	0.449438
focusfuture	1.45	1.57	0.52	0.863459	0.403535	0.230769	1.53	0.46	0.650723	0.52656	0.173913	1.54	0.67	0.502611	0.623644	0.134328
AFFECTIVE PROCESSES
affect	6.54	4.57	0.32	-23.0346	6.34647e-12	-6.15625	5.18	0.35	-14.539	2.02777e-09	3.88571	4.22	0.41	-21.1723	1.84902e-11	5.65854
posemo	5.31	3.17	0.49	-16.3411	4.7789e-10	-4.36735	4.02	0.67	-7.20409	6.90633e-06	1.92537	2.68	0.46	-21.3925	1.62197e-11	5.71739
negemo	1.19	1.34	0.29	1.93534	0.075004	0.517241	1.11	0.56	-0.534522	0.602003	0.142857	1.49	0.24	4.67707	0.000432783	1.25
anx	0.14	0.3	0.12	4.98888	0.000247778	1.33333	0.32	0.18	3.74166	0.00246633	1	0.29	0.1	5.61249	8.44566e-05	1.5
anger	0.36	0.2	0.14	-4.27618	0.000902254	-1.14286	0.18	0.21	-3.20713	0.00687254	0.857143	0.21	0.11	-5.10226	0.000202937	1.36364
sad	0.23	0.33	0.08	4.67707	0.000432783	1.25	0.23	0.08	0	1	0	0.39	0.13	4.60512	0.00049309	1.23077
COGNITIVE PROCESSES
cogproc	12.27	15.48	1.17	10.2656	1.32632e-07	2.74359	17.29	1.32	14.2296	2.64088e-09	3.80303	14.5	1.21	6.89578	1.09216e-05	1.84298
insight	2.46	3.21	0.26	10.7932	7.36927e-08	2.88462	3.68	0.3	15.2161	1.15707e-09	4.06667	2.97	0.29	6.58016	1.76887e-05	1.75862
cause	1.45	1.88	0.31	5.19004	0.000174082	1.3871	2.1	0.47	5.17463	0.000178819	1.38298	1.76	0.24	4.83297	0.000326953	1.29167
tentat	3.06	4.27	0.35	12.9354	8.45093e-09	3.45714	5.28	0.37	22.4499	8.79739e-12	6	3.71	0.53	4.58883	0.000507916	1.22642
PERSONAL CONCERNS AND MOTIVATIONS
drives	6.39	7.22	0.9	3.45064	0.00430283	0.922222	7.5	1.11	3.74166	0.00246633	1	7.02	0.76	3.10164	0.00842019	0.828947
affiliation	2.06	2.97	0.97	3.51021	0.00383814	0.938144	3.74	1.26	4.98888	0.000247778	1.33333	2.51	0.74	2.27533	0.0404672	0.608108
work	2.87	1.41	0.4	-13.657	4.36564e-09	-3.65	1.39	0.43	-12.8783	8.91715e-09	3.44186	1.41	0.44	-12.4155	1.38779e-08	3.31818
home	0.34	0.34	0.12	0	1	0	0.12	0.07	-11.7595	2.66314e-08	3.14286	0.45	0.14	2.93987	0.0114933	0.785714
health	0.38	0.66	0.22	4.76211	0.000371258	1.27273	0.34	0.13	-1.15128	0.270353	0.307692	0.87	0.41	4.47174	0.000629027	1.19512

## Sheet: Table S3 - Continuing
Table S3 - Comparison of LIWC variables for individual transcripts versus Natural Speech - Unstructured sessions only
	Natural speech (LIWC) Mean	Continuing
LIWC Variables		All					Facilitator					Participant
	Mean	Mean	Std	t Score	p-value	Cohen's d	Mean	Std	t Score	p-value	Cohen's d	Mean	Std	t Score	p-value	Cohen's d
WC	794.17	8920.67	559.99	54.2984	1.03141e-16	14.5119	1313.17	429.15	4.52504	0.00057056	1.20937	7607.5	869.37	29.3237	2.90988e-13	7.83709
SUMMARY VARIABLES
Clout	56.27	60.83	6.08	2.80624	0.0148512	0.75	78.04	4.94	16.489	4.27204e-10	4.40688	58.05	6.06	1.09903	0.29169	0.293729
Analytic	18.43	19.69	5.95	0.792351	0.442376	0.211765	21.14	6.69	1.51568	0.153533	0.405082	19.39	6.18	0.581228	0.571027	0.15534
Authentic	61.32	58.88	8.18	-1.11609	0.284588	-0.298289	47.46	4.07	-12.7419	1.01443e-08	3.40541	60.59	8.98	-0.304166	0.765816	0.0812918
Tone	79.29	53.44	6.83	-14.1613	2.80143e-09	-3.78477	65.68	5.88	-8.66054	9.28478e-07	2.31463	51.09	8.77	-12.0313	2.02541e-08	3.21551
PERSONAL PRONOUNS
i	7.03	4.93	1.41	-5.57268	9.03177e-05	-1.48936	2.7	0.41	-39.5156	6.2723e-15	10.561	5.25	1.44	-4.6251	0.000475511	1.23611
you	4.04	2.4	0.56	-10.9577	6.1651e-08	-2.92857	5.2	0.48	9.04234	5.70973e-07	2.41667	1.9	0.68	-11.7752	2.62093e-08	3.14706
shehe	0.77	2.11	0.64	7.8341	2.81072e-06	2.09375	0.31	0.28	-6.14701	3.50457e-05	1.64286	2.44	0.82	7.6202	3.79296e-06	2.03659
we	0.87	1.68	0.55	5.51044	0.000100353	1.47273	1.83	0.61	5.88851	5.33593e-05	1.57377	1.69	0.61	5.02977	0.000230519	1.34426
they	0.65	0.86	0.37	2.12364	0.0534648	0.567568	0.39	0.25	-3.89132	0.0018564	1.04	0.93	0.42	2.49444	0.0268691	0.666667
TENSE FOCUS
focuspresent	15.28	15.4	1.4	0.320713	0.753525	0.0857143	15.88	1.3	1.72692	0.10785	0.461538	15.29	1.6	0.0233854	0.981698	0.00625
focuspast	3.78	5.15	0.77	6.65723	1.57044e-05	1.77922	3.63	0.85	-0.660292	0.520595	0.176471	5.46	0.84	7.48331	4.60848e-06	2
focusfuture	1.45	2.06	0.22	10.3746	1.17238e-07	2.77273	2.25	0.69	4.33815	0.000804416	1.15942	2.05	0.21	10.6904	8.24786e-08	2.85714
AFFECTIVE PROCESSES
affect	6.54	4.87	0.41	-15.2404	1.13445e-09	-4.07317	6.06	1.04	-1.72692	0.10785	0.461538	4.73	0.46	-14.7226	1.73763e-09	3.93478
posemo	5.31	3.34	0.34	-21.6796	1.36992e-11	-5.79412	4.77	0.76	-2.65855	0.019689	0.710526	3.12	0.34	-24.1007	3.56906e-12	6.44118
negemo	1.19	1.48	0.29	3.74166	0.00246633	1	1.24	0.41	0.4563	0.655704	0.121951	1.55	0.39	3.45384	0.0042765	0.923077
anx	0.14	0.29	0.09	6.2361	3.03841e-05	1.66667	0.13	0.12	-0.311805	0.760133	0.0833333	0.32	0.11	6.12271	3.64437e-05	1.63636
anger	0.36	0.14	0.05	-16.4633	4.35596e-10	-4.4	0.13	0.08	-10.7573	7.66482e-08	2.875	0.14	0.05	-16.4633	4.35596e-10	4.4
sad	0.23	0.43	0.13	5.7564	6.63871e-05	1.53846	0.75	0.56	3.4744	0.00411107	0.928571	0.41	0.17	3.96175	0.00162509	1.05882
COGNITIVE PROCESSES
cogproc	12.27	15.07	1.03	10.1715	1.47656e-07	2.71845	16.94	2.43	7.19076	7.04275e-06	1.92181	14.65	1.16	7.67685	3.50165e-06	2.05172
insight	2.46	3.25	0.71	4.16325	0.00111332	1.11268	3.48	0.4	9.54123	3.09402e-07	2.55	3.18	0.8	3.36749	0.00504806	0.9
cause	1.45	1.75	0.35	3.20713	0.00687254	0.857143	1.58	0.61	0.797402	0.43954	0.213115	1.77	0.38	3.15087	0.00765881	0.842105
tentat	3.06	3.61	0.3	6.85971	1.15327e-05	1.83333	5.54	0.62	14.9666	1.41898e-09	4	3.24	0.41	1.64268	0.124405	0.439024
PERSONAL CONCERNS AND MOTIVATIONS
drives	6.39	7.07	0.78	3.26196	0.00618426	0.871795	7.74	1.11	4.55066	0.000544482	1.21622	7.02	0.86	2.74098	0.0168252	0.732558
affiliation	2.06	2.71	0.71	3.42546	0.00451596	0.915493	3.66	1.1	5.44241	0.00011267	1.45455	2.58	0.74	2.62927	0.0208162	0.702703
work	2.87	1.33	0.32	-18.0067	1.42238e-10	-4.8125	1.14	0.32	-20.2283	3.29125e-11	5.40625	1.35	0.32	-17.7729	1.67544e-10	4.75
home	0.34	0.54	0.28	2.67261	0.0191687	0.714286	0.16	0.11	-6.12271	3.64437e-05	1.63636	0.61	0.32	3.15702	0.0075686	0.84375
health	0.38	0.92	0.44	4.59203	0.00050496	1.22727	0.19	0.21	-3.38531	0.00487811	0.904762	1.05	0.49	5.11614	0.00019806	1.36735
